# Supplementary material for: Combined HAT/EZH2 modulation leads to cancer-selective cell death
Source: Oncotarget. 2018 May 22;9(39):25630–46. doi: 10.18632/oncotarget.25428 (PMC5986654; doi:10.18632/oncotarget.25428)
Supplement: Supplementary file 2 [file oncotarget-09-25630-s002.xlsx]

## Sheet: Figure 4G
Figure 4G:
GO processes
Term	P-Value	FDR Q-Value
glomerulus vasculature development	3.6815e-09	3.8434e-05
kidney vasculature development	4.6094e-09	2.4061e-05
immune system development	1.3087e-08	3.4158e-05
hematopoietic or lymphoid organ development	1.3103e-08	2.736e-05
negative regulation of signal transduction	5.9695e-08	8.903e-05
regulation of fibroblast proliferation	7.0415e-08	9.1892e-05
transforming growth factor beta receptor signaling pathway	2.4424e-07	0.00021249
negative regulation of signaling	3.3949e-07	0.00027263
negative regulation of cell communication	3.8331e-07	0.00028584
liver development	4.8183e-07	0.00033536
hemopoiesis	5.897e-07	0.00032402
disease ontology
Term	P-Value	FDR Q-Value
melanoma	3.4874e-14	7.7943e-11
melanocytic neoplasm	4.1739e-14	4.6643e-11
endocrine gland cancer	1.0509e-12	7.8294e-10
neuroendocrine tumor	2.6488e-12	1.48e-09
germ cell and embryonal cancer	4.3424e-10	1.941e-07
neuroectodermal tumor	7.7901e-10	2.9018e-07
germ cell cancer	9.823e-10	3.1363e-07
skin neoplasm	1.785e-09	4.9868e-07

## Sheet: Figure 5E
Figure 5E:
GO processes
Term	P-Value	FDR Q-Val
protein folding	4.0425e-20	1.5056e-17
nuclear export	4.029e-18	1.2278e-15
macroautophagy	9.5925e-12	1.5558e-09
regulation of mRNA processing	4.648e-11	6.6771e-09
RNA export from nucleus	9.0318e-11	1.2792e-08
vacuole organization	2.8063e-10	3.7627e-08
peptidyl-proline modification	1.0607e-09	1.3502e-07
translational initiation	1.2896e-09	1.5814e-07
negative regulation of DNA metabolic process	1.7613e-09	2.1085e-07
autophagic vacuole assembly	3.5175e-09	3.7234e-07
regulation of mRNA 3'-end processing	4.8678e-09	4.995e-07
disease ontology
Term	P-Value	FDR Q-Val
juvenile myelomonocytic leukemia	2.6303e-07	8.3003e-05
